# Supplementary material for: Air Pollution Detection Using a Novel Snap-Shot Hyperspectral Imaging Technique
Source: Sensors (Basel). 2022 Aug 19;22(16):6231. doi: 10.3390/s22166231 (PMC9416790; doi:10.3390/s22166231)
Supplement: Supplementary file 1 [file sensors-22-06231-s001.zip]

Archive with 1 entries (1 files):
- sensors-1861006-supplementary.pdf
